# Supplementary material for: The Interaction between Human Microbes and Advanced Glycation End Products: The Role of Klebsiella X15 on Advanced Glycation End Products’ Degradation
Source: Nutrients. 2024 Mar 6;16(5):754. doi: 10.3390/nu16050754 (PMC10933965; doi:10.3390/nu16050754)
Supplement: Supplementary file 1 [file nutrients-16-00754-s001.zip]

Archive with 1 entries (1 files):
- nutrients-2904665-supplementary.pdf
